# Supplementary material for: Chromosome-specific differences in the recombination landscape of spontaneous meiotic nondisjunction
Source: bioRxiv. 2026 Jan 7:2026.01.06.697974. Preprint. [Version 1] doi: 10.64898/2026.01.06.697974 (PMC12803044; doi:10.64898/2026.01.06.697974)
Supplement: Supplement 2 — Table S1. Drosophila stocks. A table of all stocks used. All stocks are from Bloomington Stock Center, and stock numbers for each genotype are provided. [file media-2.xlsx]

## Sheet: Sheet1
Stock	Bloomington Stock Center ID		Table S1: Drosophila stocks. A table of all stocks used. All stocks are from Bloomington Stock Center, and stock numbers for each genotype are provided.
w1118	3605
Oregon R	5
C(2)EN, Adcb-1 pr1	1112
